# Supplementary material for: Calycosin-7-O-β-Glucoside Isolated from Astragalus membranaceus Promotes Osteogenesis and Mineralization in Human Mesenchymal Stem Cells
Source: Int J Mol Sci. 2021 Oct 21;22(21):11362. doi: 10.3390/ijms222111362 (PMC8583672; doi:10.3390/ijms222111362)
Supplement: Supplementary file 1 [file ijms-22-11362-s001.zip]

Archive with 1 entries (1 files):
- ijms-1408307-supplementary.pdf
